# Supplementary material for: Come for Information, Stay for Support: Harnessing the Power of Online Health Communities for Social Connectedness during the COVID-19 Pandemic
Source: Int J Environ Res Public Health. 2021 Dec 3;18(23):12743. doi: 10.3390/ijerph182312743 (PMC8656945; doi:10.3390/ijerph182312743)
Supplement: Supplementary file 1 [file ijerph-18-12743-s001.zip]

Archive with 1 entries (1 files):
- ijerph-1463596-supplementary.pdf
